# Supplementary material for: ARCIMBOLDO on coiled coils
Source: Acta Crystallogr D Struct Biol. 2018 Mar 2;74(Pt 3):194–204. doi: 10.1107/S2059798317017582 (PMC5947760; doi:10.1107/S2059798317017582)
Supplement: Supplementary file 1 [file d-74-00194-sup2.xlsx]

## Sheet: Sheet1
STRUCTURE	TEST SET	SPACE GROUP	RESOLUTION	NRES	SOLVENT CONTENT	ANISOTROPY	ASYMMETRIC UNIT CONTENT	ARCHITECTURE	TWIN FRACTION	tNCS	CC	NRES TRACED	MPE acentric/centric wMPE acentric/centric	SEARCH FRAGMENTS NHM (N is number of Helices and M helix length) and PARAMETERS
1BYZ	1	P1	0.90	48	25.5	4.594, 4.329, 3.517	4 chains of 1 helix	Left-handed	-	real	48.93	52	MPE 17.8 / 0.0 wMPE 14.0 / 0.0	2H10 - TNCS = false
3AZD	1	P31	0.98	60	45.1	12.406, 12.393, 12.393	2 chains of 1 helix	Left-handed	-	no
1NKD	1	C2	1.09	59	40.6	15.296, 12.395, 9.189	1 chain of 2 helices	Left-handed	-	apparent	63.35	59	MPE 22.9 / 24.5 wMPE 17.9 / 15.2	2H12 - TNCS = false
2IC6	1	P212121	1.15	147	41.5	17.173, 9.917, 6.094	2 chains of 2 helices	Left-handed	-	real	61.27	149	MPE 24.1 / 25.6 wMPE 19.3 / 18.5	4H15 - TNCS = false
1P9I	1	C2221	1.17	29	32.7	14.779, 12.656, 10.990	1 chain of 1 helix	Left-handed	-	apparent	65.46	30	MPE 28.9 / 33.2 wMPE 23.7 / 25.1	2H10 - TNCS = false
2AKF	1	P1	1.20	96	36.3	17.869, 16.102, 10.531	3 chains of 1 helix	Left-handed	-	no	32.07	85	MPE 52.4 / 0.0 wMPE 48.0 / 0.0	4H18
1JCD	1	P1	1.30	152	34.1	14.976, 13.910, 8.867	3 chains of 1 helix	Left-handed	-	no	60.04	130	MPE 47.3 / 0.0 wMPE 42.6 / 0.0	4H18
3LJM	1	C2	1.36	87	45.8	10.603, 10.496, 10.216	3 chains of 1 helix	Left-handed	-	no	49.36	91	MPE 32.8 / 36.2 wMPE 27.8 / 29.9	4H18
3TWE	1	I41	1.36	51	36.7	17.883, 14.630, 14.630	2 chains of 1 helix	Left-handed	-	no	56.45	49	MPE 40.7 / 34.2 wMPE 35.1 / 26.9	4H18
2W6A	1	P21	1.40	117	42.0	16.039, 14.378, 6.326	2 chains of 1 helix	Left-handed	-	no	60.51	114	MPE 37.0 / 39.8 wMPE 31.7 / 32.7	4H18
1KYC	1	H32	1.45	15	28.2	12.831, 12.831, 11.692	1 chain of 1 helix	Left-handed	-	apparent	40.54	15	MPE 60.7 / 54.6 wMPE 52.6 / 44.2	1H6 - TNCS = false
1N7S	1	P212121	1.45	276	43.6	26.835, 15.665, 14.434	4 chains of 1 helix	Left-handed	-	no	53.26	259	MPE 30.7 / 30.6 wMPE 25.7 / 23.4	4H18
1YBK	1	P3121	1.45	205	76.9	15.591, 15.591, 13.610	4 chains of 1 helix	Right-handed	-	no	45.13	186	MPE 44.7 / 45.3 wMPE 40.1 / 41.2	4H18
1T6F	1	P212121	1.47	74	41.2	19.799, 19.410, 16.611	2 chains of 1 helix	Left-handed	-	no	53.32	75	MPE 45.8 / 45.3 wMPE 39.5 / 38.6	4H18
2Q5U	1	I222	1.50	135	44.3	21.764, 18.801, 11.593	3 chains of 1 helix	Left-handed	-	no	43.43	105	MPE 59.1 / 61.8 wMPE 53.2 / 55.4	4H18
3PP5	1	P63	1.50	63	63.9	17.931, 17.931, 11.460	1 chain of 1 helix	Left-handed	-	no	50.85	60	MPE 26.8 / 19.3 wMPE 22.4 / 17.2	4H18
4DZN	1	P212121	1.59	96	42.2	18.974, 15.709, 10.952	3 chains of 1 helix	Left-handed	-	no	51.60	94	MPE 42.4 / 44.2 wMPE 35.6 / 37.0	4H18
1WT6	1	P212121	1.60	195	56.2	28.945, 17.593, 15.227	3 chains of 1 helix	Left-handed	-	no	53.54	184	MPE 34.5 / 36.7 wMPE 29.0 / 28.8	4H18
2BEZ	1	H32	1.60	119	49.2	21.641, 21.641, 14.905	2 chains of 1 helix	Left-handed	-	apparent	58.96	92	MPE 29.7 / 35.5 wMPE 24.5 / 28.0	2H25 - TNCS = false
3NI0	1	I212121	1.60	182	45.6	30.723, 25.000, 14.258	2 chains of 1 helix	Left-handed	-	no	37.06	122	MPE 48.0 / 52.6 wMPE 40.1 / 42.7	4H18
1Y66	1	P212121	1.65	186	48.1	20.465, 20.130, 19.259	4 chains of 1 helix	Left-handed	-	no	48.51	170	MPE 33.8 / 36.5 wMPE 28.2 / 28.8	4H30
1USD	1	I4	1.70	41	43.9	29.822, 29.822, 13.665	1 chain of 1 helix	Right-handed	-	no	54.38	41	MPE 44.4 / 46.2 wMPE 37.2 / 35.6	4H18
1ZV7	1	C222	1.70	71	53.0	23.591, 23.022, 21.339	2 chains of 1 helix	Left-handed	-	no	57.76	66	MPE 36.5 / 35.8 wMPE 30.2 / 27.6	2H30
1ZVB	1	C2	1.70	101	48.0	24.683, 21.581, 21.219	3 chains of 1 helix	Left-handed	-	no	46.99	85	MPE 59.2 / 54.3 wMPE 51.2 / 48.1	4H18
3HFE	1	C2	1.70	79	40.7	28.922, 16.724, 16.518	3 chains of 1 helix	Left-handed	-	apparent	52.87	77	MPE 48.9 / 51.3 wMPE 41.5 / 42.6	3H20 - TNCS = false
3SWK	1	P21	1.70	171	44.2	31.465, 21.733, 13.806	2 chains of 1 helix	Left-handed	-	no	40.19	129	MPE 53.0 / 58.0 wMPE 45.7 / 49.6	4H18
1K33	1	H3	1.75	62	43.7	32.507, 26.117, 26.117	1 chain of 2 helices	Left-handed	-	no	53.99	53	MPE 44.8 / 0.0 wMPE 37.8 / 0.0	4H18
3CVE	1	P21	1.75	261	44.6	27.780, 25.340, 24.684	4 chains of 1 helix	Left-handed	-	no	50.11	247	MPE 53.2 / 52.9 wMPE 48.6 / 46.5	4H18 - shelxe sliding autotracing
4DZK	1	P321	1.79	29	57.1	29.169, 29.169, 17.729	1 chain of 1 helix	Left-handed	0.429	no	42.70	25	MPE 54.9 / 56.7 wMPE 49.2 / 50.7	4H18
1UIX	1	C2	1.80	137	50.3	15.842, 13.015, 10.254	2 chains of 1 helix	Left-handed	-	no	52.32	126	MPE 41.2 / 40.9 wMPE 36.7 / 34.6	4H18
1YOD	1	P6122	1.80	57	54.4	27.638, 27.638, 22.700	2 chains of 1 helix	Left-handed	-	apparent	55.46	62	MPE 29.8 / 28.8 wMPE 24.0 / 21.0	4H18 - TNCS = false
2EFR	1	P1	1.80	618	50.6	36.498, 35.886, 16.030	4 chains of 1 helix	Left-handed	-	no	29.99	382	MPE 63.4 / 0.0 wMPE 57.1 / 0.0	7H30
3M91	1	P21	1.80	152	64.1	43.974, 21.730, 20.479	4 chains of 1 helix	Left-handed	-	apparent	55.01	132	MPE 35.9 / 36.5 wMPE 30.1 / 29.6	4H20 - TNCS = false
3U1C	1	P43212	1.80	202	51.7	38.051, 38.051, 16.697	2 chains of 1 helix	Left-handed	-	no	27.85	136	MPE 61.5 / 60.3 wMPE 56.1 / 55.8	4H30
3VP9	1	C2	1.80	147	63.2	34.514, 20.108, 15.956	2 chains of 1 helix	Left-handed	-	no	42.08	82	MPE 57.1 / 60.3 wMPE 53.1 / 57.0	4H18
2WPQ	1	P21	1.85	297	50.2	32.170, 22.874, 22.559	3 chains of 1 helix	Left-handed	-	apparent	35.37	205	MPE 63.4 / 65.9 wMPE 57.7 / 60.5	6H30 - TNCS = false
1G1J	1	P21212	1.86	86	29.8	27.792, 23.205, 14.169	2 chains of 1 helix	Left-handed	-	real	33.54	55	MPE 65.0 / 64.8 wMPE 57.1 / 57.6	2H30 - TNCS = true
1EZJ	1	P4212	1.90	114	46.4	31.210, 31.210, 23.769	1 chain of 4 helices	Left-handed	-	no	49.55	85	MPE 50.5 / 55.6 wMPE 44.4 / 49.5	1H30
2QIH	1	P3	1.90	273	59.8	18.896, 18.896, 14.755	2 chains of 1 helix	Left-handed	-	no	41.51	204	MPE 55.9 / 0.0 wMPE 50.6 / 0.0	4H18
3HRN	1	H32	1.90	63	50.7	26.198, 26.198, 13.859	1 chain of 1 helix	Left-handed	-	no	51.28	62	MPE 50.5 / 55.3 wMPE 43.9 / 48.1	4H18
3Q8T	1	C2	1.90	189	57.3	25.719, 22.047, 19.908	2 chains of 1 helix	Left-handed	-	no	55.14	174	MPE 42.1 / 43.2 wMPE 36.0 / 36.3	4H18
3SWY	1	P21	1.90	138	39.3	32.702, 26.130, 21.070	3 chains of 1 helix	Left-handed	-	no	53.10	120	MPE 52.5 / 57.9 wMPE 44.9 / 50.7	6H15
2XUS	1	H32	1.91	81	46.8	32.658, 32.571, 32.571	2 chains of 1 helix	Left-handed	-	no	48.42	61	MPE 49.5 / 51.6 wMPE 42.0 / 41.6	4H18
2Q6Q	1	P212121	1.97	127	46.7	28.773, 28.509, 28.472	2 chains of 1 helix	Left-handed	-	no	53.36	115	MPE 50.2 / 53.3 wMPE 42.7 / 44.8	4H18
1M5I	1	P3221	2.00	105	55.1	45.759, 31.500, 31.500	1 chain of 3 helices	Left-handed	-	no	51.05	103	MPE 44.8 / 46.0 wMPE 37.2 / 35.6	4H18
1UII	1	P212121	2.00	122	80.0	40.977, 25.385, 24.411	2 chains of 1 helix	Left-handed	-	no	53.36	127	MPE 38.0 / 35.6 wMPE 32.9 / 28.5	4H25
2B22	1	I4122	2.00	29	38.9	47.239, 38.437, 38.437	1 chain of 1 helix	Left-handed	-	apparent	51.70	23	MPE 58.1 / 64.5 wMPE 49.8 / 56.4	2H10 - TNCS = false
2IC9	1	C2	2.00	145	55.3	41.169, 30.832, 29.538	2 chains of 2 helices	Left-handed	-	no	40.97	108	MPE 58.6 / 63.6 wMPE 51.1 / 52.5	4H18
3A2A	1	P43	2.00	164	48.6	32.431, 32.431, 30.703	4 chains of 1 helix	Left-handed	-	no	57.30	153	MPE 45.1 / 45.7 wMPE 37.5 / 34.3	4H18
3ETW	1	P61	2.00	109	76.4	57.813, 31.304, 31.304	1 chain of 2 helices	Left-handed	-	no	49.48	106	MPE 40.3 / 41.0 wMPE 34.9 / 34.5	4H18
3K29	1	C2	2.00	162	50.1	49.440, 37.869, 26.534	1 chain of 2 helices	Left-handed	-	no	51.77	149	MPE 48.8 / 51.2 wMPE 41.9 / 43.9	2H30
3U1A	1	P212121	2.00	330	50.8	45.198, 26.455, 17.436	4 chains of 1 helix	Left-handed	-	no	55.24	306	MPE 44.0 / 45.8 wMPE 37.5 / 38.3	4H35
4PN8	2	P21	2.00	299	50.8	21.344, 20.679, 19.140	10 chains of 1 helix	Left-handed	-	no	44.84	214	MPE 45.5 / 46.7 wMPE 38.8 / 37.4	4H18
3M9H	2	F222	2.00	258	43.7	38.679, 38.068, 36.759	6 chains of 1 helix	Left-handed	-	no	52.09	172	MPE 45.7 / 47.8 wMPE 38.3 / 38.7	4H18
1URQ	2	C2	2.00	250	54.8	28.128, 21.736, 20.696	4 chains of 1 helix	Left-handed	-	no	37.89	187	MPE 52.3 / 51.6 wMPE 45.7 / 43.3	4H35
2AHP	2	C2	2.00	65	42.0	21.955, 17.138, 15.790	2 chains of 1 helix	Left-handed	-	apparent	54.87	58	MPE 52.3 / 55.0 wMPE 44.0 / 45.3	4H18 - TNCS = false
3EFG	2	P63	2.00	51	52.5	34.638, 34.638, 29.698	1 chain of 1 helix	Left-handed	-	apparent	58.25	44	MPE 48.2 / 34.4 wMPE 42.3 / 29.3	4H18 - TNCS = false
3G9R	2	P21	2.00	244	52.6	54.100, 41.673, 30.264	6 chains of 1 helix	Partially right-handed	-	no	35.85	168	MPE 59.3 / 61.6 wMPE 52.1 / 53.8	4H18
4N6J	2	P3221	2.00	96	47.2	22.799, 22.799, 14.069	2 chains of 1 helix	Left-handed	-	no	47.78	92	MPE 53.3 / 54.3 wMPE 45.4 / 46.8	4H18
4YV3	2	P21	2.00	215	44.2	50.253, 40.962, 24.952	3 chains of 1 helix	Left-handed	-	no	44.86	170	MPE 52.4 / 56.9 wMPE 45.5 / 51.7	4H18
2OQQ	2	C2	2.00	84	46.0	22.666, 15.510, 13.840	2 chains of 1 helix	Left-handed	-	no	49.83	64	MPE 44.1 / 45.6 wMPE 37.0 / 37.0	4H18
1S9Z	1	P63	2.01	16	33.2	38.350, 18.101, 18.101	1 chain of 1 helix	Left-handed	0.12	no	55.36	14	MPE 51.9 / 67.0 wMPE 41.9 / 63.0	4H18
3QH9	1	C2221	2.01	66	53.0	20.258, 19.652, 18.622	1 chain of 1 helix	Left-handed	-	no	62.10	58	MPE 53.5 / 57.6 wMPE 43.9 / 46.2	4H18
3VGY	1	P321	2.03	79	44.9	31.219, 31.219, 20.014	2 chains of 1 helix	Left-handed	-	apparent	58.22	68	MPE 46.6 / 47.3 wMPE 38.4 / 37.8	1H30 + 1H15 - TNCS = false
3OKQ	1	C2221	2.04	125	63.8	36.856, 21.394, 17.373	1 chain of 2 helices	Left-handed	-	no	60.52	125	MPE 35.9 / 38.1 wMPE 28.0 / 26.4	4H18
4PXJ	1	C2	2.06	174	77.2	50.361, 34.539, 21.080	3 chains of 1 helix	Left-handed	-	no	55.25	175	MPE 27.8 / 25.4 wMPE 22.5 / 16.9	4H18
2OVC	1	I4	2.07	30	42.2	24.390, 14.949, 14.949	1 chain of 1 helix	Left-handed	-	no	64.46	25	MPE 51.9 / 40.4 wMPE 41.1 / 25.2	4H18
4M3L	2	P21	2.10	228	47.0	31.691, 27.269, 19.514	4 chains of 1 helix	Left-handed	-	no	37.04	132	MPE 55.2 / 63.3 wMPE 45.5 / 51.4	4H18
4PNA	2	P22121	2.10	208	53.0	30.082, 18.896, 17.321	7 chains of 1 helix	Left-handed	-	apparent
3CYO	2	P213	2.10	73	38.5	52.608, 52.608, 52.608	1 chain of 2 helices	Left-handed	-	no	36.07	49	MPE 53.4 / 53.1 wMPE 43.6 / 40.8	4H18
2PNV	1	P63	2.10	78	52.6	40.045, 40.045, 23.099	2 chains of 1 helix	Left-handed	0.278	no	54.22	72	MPE 68.3 / 57.9 wMPE 63.2 / 53.7	4H18
3AJW	1	P6522	2.10	134	50.0	33.262, 33.262, 17.786	1 chain of 2 helices	Left-handed	-	no	56.01	111	MPE 41.5 / 44.3 wMPE 32.4 / 33.0	4H18
3K9A	1	P6322	2.10	82	59.1	44.008, 39.592, 39.592	1 chain of 2 helices	Left-handed	-	apparent	62.35	74	MPE 37.7 / 39.2 wMPE 29.2 / 27.6	2H10 - TNCS = false
3S9G	1	I41	2.10	158	58.2	37.567, 37.567, 25.796	2 chains of 2 helices	Left-handed	-	no	41.64	127	MPE 47.9 / 46.3 wMPE 40.8 / 39.7	2H35
2YKT	1	C2221	2.11	237	56.2	45.954, 41.338, 41.153	2 chains of 3 helices and 1 coil region	Left-handed	-	no	51.19	205	MPE 43.2 / 43.2 wMPE 33.5 / 30.8	5H20
5EOJ	2	P4322	2.12	87	53.5	48.496, 48.496, 32.722	3 chains of 1 helix	Left-handed	-	no	49.15	70	MPE 45.7 / 46.6 wMPE 35.8 / 34.4	4H18
3SWF	1	P212121	2.14	165	64.9	28.657, 26.739, 18.724	3 chains of 1 helix	Left-handed	-	no	56.22	160	MPE 38.6 / 38.9 wMPE 31.2 / 29.0	4H18
1KDD	2	P41212	2.14	206	59.0	49.256, 49.256, 38.025	6 chains of 1 helix	Left-handed	-	no	47.25	155	MPE 39.6 / 40.9 wMPE 30.6 / 28.1	4H18
4BL6	2	P61	2.18	326	55.6	39.177, 39.177, 21.493	4 chains of 1 helix	Left-handed	0.477	no	31.86	225	MPE 58.8 / 56.2 wMPE 50.7 / 45.1	4H25 - pack_tra = true
4PN9	2	C2221	2.20	177	54.3	65.362, 16.407, 14.166	6 chains of 1 helix	Left-handed	-	no	47.55	147	MPE 47.9 / 52.0 wMPE 37.8 / 38.6	4H18
3R3K	2	I222	2.20	90	58.1	22.765, 20.983, 20.426	3 chains of 1 helix	Left-handed	-	apparent	34.65	69	MPE 58.7 / 61.3 wMPE 48.6 / 52.5	3H25 - TNCS = false
5C9N	2	P212121	2.20	125	75.3	44.935, 35.737, 30.837	2 chains of 1 helix	Left-handed	-	apparent	51.19	119	MPE 35.7 / 35.2 wMPE 29.0 / 24.8	4H18 - TNCS = false
1GMJ	1	P21	2.20	240	73.3	90.880, 34.821, 24.069	4 chains of 1 helix	Left-handed	-	no	33.21	139	MPE 58.2 / 65.1 wMPE 52.9 / 60.3	1H10 + 1H25 - shelxe sliding autotracing
1X8Y	1	P6522	2.20	74	74.8	51.393, 51.393, 25.324	1 chain of 1 helix	Left-handed	-	apparent	53.16	65	MPE 39.3 / 42.3 wMPE 32.4 / 32.2	2H30 - TNCS = false
2ZZO	1	P321	2.20	70	47.3	47.362, 40.228, 40.228	2 chains of 1 helix	Left-handed	-	no	57.77	73	MPE 54.7 / 57.3 wMPE 43.7 / 42.3	4H18
3H00	1	C2	2.20	152	73.3	58.294, 44.761, 35.980	4 chains of 1 helix	Left-handed	0.47	no	50.39	138	MPE 52.3 / 51.9 wMPE 44.7 / 41.3	4H18
5CX2	2	C2	2.21	203	48.7	29.984, 26.568, 19.287	4 chains of 1 helix	Left-handed	-	no	32.18	120	MPE 56.9 / 62.0 wMPE 46.9 / 48.1	4H18
2V71	1	C2	2.24	320	62.7	61.277, 54.651, 50.179	2 chains of 1 helix	Left-handed	-	no	40.19	239	MPE 59.1 / 61.7 wMPE 50.5 / 52.2	4H40 - pack_tra = true
4OH8	2	P21	2.28	89	51.8	40.235, 32.145, 27.003	2 chains of 1 helix	Left-handed	-	no	44.38	74	MPE 49.8 / 52.5 wMPE 38.6 / 37.2	4H18
2B9C	2	P65	2.30	278	62.5	45.318, 43.961, 43.961	2 chains of 1 helix	Left-handed	-	no	41.37	151	MPE 54.7 / 59.4 wMPE 46.1 / 51.3	4H18
5AJS	2	P43	2.30	250	53.4	72.016, 72.016, 38.098	4 chains of 1 helix	Left-handed	0.492	no	43.66	160	MPE 63.5 / 54.6 wMPE 55.2 / 43.0	4H25
4HU6	2	P1	2.30	126	54.9	43.404, 34.431, 21.351	4 chains of 1 helix	Left-handed	-	no	48.60	93	MPE 53.3 / 0.0 wMPE 41.8 / 0.0	4H18
3BAS	1	C2	2.30	167	55.3	62.950, 25.176, 19.301	2 chains of 1 helix	Left-handed	-	apparent	48.98	121	MPE 54.4 / 54.7 wMPE 45.8 / 43.9	4H30 - TNCS = false
3P7K	1	P6322	2.30	45	64.9	40.928, 40.928, 31.567	1 chain of 1 helix	Left-handed	-	apparent	52.95	45	MPE 44.3 / 45.4 wMPE 33.6 / 31.7	2H15 - TNCS = false
3TRT	1	I222	2.30	148	53.0	48.443, 28.338, 20.012	2 chains of 1 helix	Left-handed	-	no	48.15	117	MPE 51.3 / 51.5 wMPE 41.1 / 39.8	1H50
3RA3	1	P32	2.31	106	62.5	45.054, 45.054, 34.233	4 chains of 1 helix	Left-handed	0.181	no	48.42	105	MPE 43.6 / 0.0 wMPE 36.1 / 0.0	4H18
1UNX	2	P4132	2.40	64	51.8	40.130, 40.130, 40.130	2 chains of 1 helix	Left-handed	-	real	47.08	52	MPE 47.5 / 47.3 wMPE 38.6 / 36.8	4H18 - TNCS = false
1DEB	1	P6522	2.40	107	63.9	30.045, 30.045, 16.111	2 chains of 1 helix	Left-handed	-	no	58.48	101	MPE 45.6 / 45.0 wMPE 35.3 / 32.9	4H18
1S35	1	P41212	2.40	211	68.5	47.707, 47.707, 23.851	1 chain of 5 helices	Left-handed	-	no	37.13	177	MPE 50.6 / 47.1 wMPE 42.7 / 38.1	1H30 + 2H18
2XV5	1	P212121	2.40	114	57.4	56.712, 56.670, 49.233	2 chains of 1 helix	Partially right-handed	-	no	57.70	89	MPE 46.6 / 46.5 wMPE 37.0 / 34.1	4H18
3TYY	1	P3221	2.40	146	65.4	54.987, 54.987, 19.599	2 chains of 1 helix	Left-handed	-	no	55.94	136	MPE 45.8 / 48.6 wMPE 36.9 / 37.3	4H18
3S0R	1	I41	2.45	60	67.3	28.758, 24.596, 24.596	2 chains of 1 helix	Left-handed	0.499	no	68.26	60	MPE 55.5 / 60.9 wMPE 48.1 / 57.1	4H18
3S4R	1	H32	2.45	179	65.8	90.574, 90.574, 26.559	2 chains of 1 helix	Left-handed	-	no
4E61	1	P21	2.45	175	59.0	50.337, 47.783, 47.470	2 chains of 2 helices	Left-handed	-	no	50.05	119	MPE 54.0 / 60.5 wMPE 44.7 / 49.5	4H18
2WZ7	2	P212121	2.48	394	42.7	24.038, 16.285, 15.462	6 chains of 1 helix	Left-handed	-	apparent	41.81	218	MPE 66.7 / 68.9 wMPE 57.1 / 59.1	4H18 - TNCS = false
5D3A	2	P3121	2.49	164	66.4	56.072, 43.689, 43.689	2 chains of 1 helix	Left-handed	-	no	48.69	141	MPE 46.6 / 43.1 wMPE 39.1 / 34.2	4H18
4L2W	2	C2	2.49	269	72.7	61.058, 47.067, 32.015	4 chains of 1 helix	Left-handed	-	no	30.55	170	MPE 66.1 / 66.0 wMPE 58.5 / 59.0	4H30
3MIW	2	P42	2.50	432	45.6	82.376, 82.376, 30.697	10 chains of 1 helix	Left-handed	0.499	no	37.75	301	MPE 68.1 / 67.4 wMPE 59.7 / 56.2	10H30 - pack_tra = true - Reverted helices - 24 cores machine
5JXC	2	P21	2.50	484	48.3	65.793, 52.035, 36.527	6 chains of 1 helix	Left-handed	-	no	35.82	277	MPE 59.2 / 62.5 wMPE 50.1 / 55.7	12H18 - pack_tra = true
3R47	2	P42	2.50	340	56.7	63.971, 63.971, 53.724	12 chains of 1 helix	Left-handed	-	no	46.07	252	MPE 56.9 / 46.7 wMPE 46.3 / 36.4	6H25 - pack_tra = true
1W5H	2	P42212	2.50	62	43.1	42.616, 41.718, 41.718	2 chains of 1 helix	Left-handed	-	real	53.11	53	MPE 53.9 / 55.0 wMPE 44.5 / 44.4	4H18 - TNCS = false
3A7O	2	P43212	2.50	342	69.1	53.164, 53.164, 37.770	6 chains of 1 helix	Left-handed	-	no	37.97	272	MPE 45.8 / 45.9 wMPE 36.8 / 34.9	6H30
1U4Q	2	C2	2.50	635	52.0	54.079, 45.748, 22.674	2 chains of 7 helices	Left-handed	-	no
3IV1	2	P3221	2.50	624	43.1	32.332, 32.332, 18.761	8 chains of 1 helix	Left-handed	-	apparent
4W7Y	2	P65	2.50	128	70.7	55.624, 46.978, 46.978	2 chains of 1 helix	Left-handed	-	no	49.03	107	MPE 39.8 / 35.2 wMPE 32.9 / 26.4	4H18
2NPS	2	C2	2.50	273	48.4	70.940, 48.628, 41.333	4 chains of 1 helix	Left-handed	-	no	38.88	127	MPE 68.2 / 67.0 wMPE 59.9 / 57.8	4H40
1T3J	2	F4132	2.50	62	79.9	47.713, 47.713, 47.713	1 chain of 1 helix	Left-handed	-	no	49.68	67	MPE 36.3 / 37.4 wMPE 28.8 / 26.3	4H18
1PL5	2	P65	2.50	151	83.7	40.303, 40.303, 28.562	2 chains of 1 helix	Left-handed	-	no	46.75	144	MPE 38.2 / 34.9 wMPE 30.6 / 25.2	4H18
1MI7	1	P6122	2.50	103	75.4	53.067, 53.067, 41.503	1 chain of 4 helices	Left-handed	-	no	45.15	91	MPE 47.2 / 47.3 wMPE 38.4 / 36.5	4H18
3H7Z	1	P63	2.51	61	60.8	51.563, 51.563, 31.315	1 chain of 1 helix	Partially right-handed	0.457	no	51.53	56	MPE 61.3 / 51.9 wMPE 51.4 / 40.9	4H18
4XA3	2	C2221	2.55	284	61.2	39.696, 32.747, 32.516	2 chains of 3 helices	Left-handed	-	no
4LTB	2	P212121	2.59	342	55.8	67.982, 44.195, 31.127	2 chains of 3 helices	Partially right-handed	-	no	32.19	183	MPE 66.5 / 68.6 wMPE 57.9 / 59.8	3H40
3NWH	2	P21	2.60	415	55.2	56.385, 49.580, 20.543	4 chains of 1 helix	Left-handed	-	real	48.07	215	MPE 66.0 / 70.7 wMPE 57.9 / 62.5	8H18 - TNCS = true
4PXU	2	P6422	2.60	288	72.5	48.025, 45.661, 45.661	2 chains of 1 helix	Left-handed	-	no	31.72	133	MPE 61.5 / 60.5 wMPE 53.1 / 52.0	4H30
1ENV	1	H32	2.60	115	68.7	44.299, 44.299, 26.009	1 chain of 2 helices	Left-handed	-	no	54.45	105	MPE 49.5 / 47.3 wMPE 41.9 / 37.5	4H18
2O1J	2	C2221	2.70	174	49.3	53.889, 44.221, 39.609	4 chains of 1 helix	Left-handed	-	real	50.72	121	MPE 62.4 / 63.1 wMPE 55.0 / 54.3	4H18 - TNCS = true - shelxe sliding autotracing
3THF	2	P21212	2.70	349	66.5	79.975, 72.219, 33.518	2 chains of 3 helices	Left-handed	-	no	32.81	232	MPE 59.9 / 61.9 wMPE 50.5 / 50.3	6H25 - RMSD = 0.5 - pack_tra = true
3R4H	2	P43212	2.70	172	57.2	68.902, 68.902, 44.754	6 chains of 1 helix	Left-handed	-	no	41.25	118	MPE 55.9 / 56.5 wMPE 45.6 / 45.5	4H18
1D7M	1	C2221	2.70	202	72.2	60.626, 42.314, 24.417	2 chains of 1 helix	Left-handed	-	no	44.21	157	MPE 48.9 / 54.0 wMPE 40.9 / 42.7	6H20 - pack_tra = true
1KQL	1	P6422	2.70	109	70.9	66.208, 62.158, 62.158	2 chains of 1 helix	Left-handed	-	no	53.69	91	MPE 43.8 / 41.8 wMPE 35.7 / 32.0	4H18
2FXM	1	C2221	2.70	238	60.3	84.305, 73.815, 28.471	2 chains of 1 helix	Left-handed	-	no
2XU6	1	P41212	2.70	127	62.4	61.270, 61.270, 40.735	2 chains of 1 helix	Left-handed	-	no	50.66	105	MPE 51.2 / 51.0 wMPE 41.1 / 38.7	4H18
3VIR	1	C2	2.70	251	78.2	80.950, 62.671, 54.574	4 chains of 1 helix	Left-handed	-	no	37.68	209	MPE 64.8 / 67.5 wMPE 57.9 / 58.2	4H50
3V2R	2	P21	2.75	225	33.9	57.051, 45.516, 41.781	5 chains of 1 helix	Left-handed	-	apparent	44.41	132	MPE 66.1 / 69.8 wMPE 58.6 / 60.4	4H30 - TNCS = false - shelxe sliding autotracing
3TUL	2	P21221	2.79	521	60.2	63.867, 49.629, 47.572	4 chains of 3 helices	Left-handed	-	apparent
4GIF	2	P321	2.80	45	64.2	63.050, 63.050, 15.573	1 chain of 1 helix	Left-handed	-	no	42.90	34	MPE 58.3 / 57.5 wMPE 47.0 / 44.3	4H18
4NAD	2	P21	2.80	266	52.3	93.438, 57.244, 56.538	2 chains of 3 helices	Left-handed	-	no	32.23	127	MPE 65.6 / 68.3 wMPE 57.9 / 60.8	4H30
2JEE	2	P1	2.80	312	63.5	120.678, 67.413, 41.365	4 chains of 1 helix	Left-handed	-	no
1M3W	1	P21	2.80	120	37.5	45.241, 37.946, 33.240	4 chains of 1 helix	Left-handed	-	no	60.79	78	MPE 67.7 / 77.7 wMPE 58.9 / 72.7	4H18
2NO2	1	P42212	2.80	102	74.7	76.000, 76.000, 17.910	1 chain of 1 helix	Left-handed	-	no	45.86	94	MPE 49.5 / 50.4 wMPE 41.9 / 41.6	4H18
2W6B	1	P63	2.80	52	64.0	62.655, 62.655, 55.763	1 chain of 1 helix	Left-handed	-	no	59.89	38	MPE 67.0 / 74.9 wMPE 59.4 / 68.1	4H18
3MQC	1	P21	2.80	400	56.9	68.064, 45.638, 44.296	4 chains of 1 helix	Left-handed	-	apparent
3T97	1	P212121	2.80	168	47.5	88.594, 83.975, 51.004	3 chains of 1 helix	Left-handed	-	no	37.16	104	MPE 64.6 / 64.4 wMPE 55.4 / 54.4	1H40
5DJN	2	H32	2.82	158	77.1	79.649, 63.112, 63.112	2 chains of 1 helix	Left-handed	-	no	28.76	121	MPE 61.7 / 63.6 wMPE 53.7 / 54.8	4H18
4BRY	2	I4122	2.89	138	77.7	66.119, 66.119, 64.506	2 chains of 1 helix	Left-handed	-	no	37.08	105	MPE 57.0 / 52.3 wMPE 49.7 / 45.1	4H18 - pack_tra = true
4CGC	2	P43212	2.90	83	60.8	86.603, 71.481, 71.481	3 chains of 1 helix	Left-handed	-	no	33.91	45	MPE 58.3 / 55.2 wMPE 47.3 / 42.0	4H18
3ONX	2	P21	2.90	250	65.7	106.690, 94.424, 55.397	2 chains of 2 helices	Left-handed	-	no	38.10	158	MPE 60.5 / 62.0 wMPE 53.0 / 53.4	4H30 - 24 cores machine
3CVF	1	P6522	2.90	286	85.9	50.766, 50.766, 41.948	4 chains of 1 helix	Left-handed	-	no	45.99	206	MPE 54.7 / 52.0 wMPE 47.8 / 42.6	4H18
3V86	1	P321	2.91	27	46.2	36.705, 36.705, 23.081	1 chain of 1 helix	Left-handed	0.495	apparent	49.38	22	MPE 62.8 / 62.1 wMPE 51.7 / 44.7	2H12 - TNCS = false - VRMS = true
4QKV	2	P212121	3.00	285	63.5	100.736, 78.297, 40.033	3 chains of 1 helix	Left-handed	-	no	40.27	164	MPE 58.1 / 57.3 wMPE 49.1 / 49.0	6H30
